# Supplementary material for: A comprehensive evolutionary scenario for the origin and neofunctionalization of the Drosophila speciation gene Odysseus (OdsH)
Source: G3 (Bethesda). 2023 Dec 29;14(3):jkad299. doi: 10.1093/g3journal/jkad299 (PMC10917504; doi:10.1093/g3journal/jkad299)
Supplement: jkad299_Supplementary_Data [file jkad299_supplementary_data.zip]

Archive with 2 entries (2 files):
- Supplemental_Tables_G3-2023-404724.xlsx
- Supplemental_Figures_G3-2023-404724.pdf
