# Supplementary material for: A comprehensive evolutionary scenario for the origin and neofunctionalization of the Drosophila speciation gene Odysseus (OdsH)
Source: G3 (Bethesda). 2023 Dec 29;14(3):jkad299. doi: 10.1093/g3journal/jkad299 (PMC10917504; doi:10.1093/g3journal/jkad299)
Supplement: jkad299_Supplementary_Data [file jkad299_supplementary_data.zip › Supplemental_Tables_G3-2023-404724.xlsx]

## Sheet: ST1
Supplementary table S1. Annotated Drosophilinae genomes and investigated mRNA and proteins sequences.
Genus		unc-4	OdsH	Unc-4	OdsH
Subgenus
Group
Specie
Drosophila
Sophophora
melanogaster
D. melanogaster	GCF_000001215.4	NM_001298461.1	NM_078665.3	NP_001285390.1	NP_523389.3
D. simulans	GCF_016746395.2	XM_016174122.1	XM_016182480.1	XP_016039841.1	XP_016039839.1
D. sechellia	GCF_004382195.2	XM_002042375.2	XM_032726293.1	XP_002042411.1	XP_032582184.1
D. mauritiana	GCF_004382145.1	XM_033314566.1	XM_033314133.1	XP_033170457.1	XP_033170024.1
D. yakuba	GCF_016746365.2	XM_002101496.2	XM_039375143.1	XP_002101532.1	XP_039231077.1
D. erecta	GCF_003286155.1	XM_001977558.3	-	XP_001977594.3	-
D. suzukii	GCF_013340165.1	XM_036820696.1	XM_036820876.1	XP_036676591.1	XP_036676771.1
D. subpulchrella	GCF_014743375.2	XM_037868669.1	XM_037869533.1	XP_037724597.1	XP_037725461.1
D. ficusphila	GCF_018152265.1	XM_017206456.1	XM_017206429.1	XP_017061945.2	XP_017061918.1
D. eugracilis	GCF_018153835.1	XM_017229827.1	XM_017229847.1	XP_017085316.1	XP_017085336.1
D. takahashii	GCF_018152695.1	XM_017140606.1	XM_017140608.1	XP_016996095.1	XP_016996097.2
D. biarmipes	GCF_025231255.1	XM_017093384.1	XM_017092423.1	XP_016948873.1	XP_016947912.1
D. elegans	GCF_018152505.1	XM_017256198.1	XM_017256104.1	XP_017111687.1	XP_017111593.1
D. rhopaloa	GCF_018152115.1	XM_017126099.1	XM_017126098.1	XP_016981588.1	XP_016981587.1
D. kikkawai	GCF_018152535.1	XM_017179476.1	XM_017179077.1	XP_017034965.1	XP_017034566.1
D. serrata	GCF_002093755.2	XM_020949303.1	XM_020949435.1	XP_020804962.1	XP_020805094.1
D. ananassae	GCF_017639315.1	XM_001965984.3	XM_001965983.2	XP_001966020.3	XP_001966019.1
D. bipectinata	GCF_018153845.1	XM_017239687.1	XM_017239680.1	XP_017095176.1	XP_017095169.1
obscura
D. pseudoobscura	GCF_009870125.1	XM_001355153.4	XM_001355153.4	XP_001355189.3	XP_001355189.3
D. obscura	GCF_018151105.1	XM_022371333.1	XM_022371338.1	XP_022227025.2	XP_022227030.2
D. persimilis	GCF_003286085.1	XM_026993102.1	XM_026993147.1	XP_026848903.1	XP_026848948.1
D. subobscura	GCF_008121235.1	XM_034815904.1	XM_034815904.1	XP_034671795.1	XP_034671800.1
D. miranda	GCF_003369915.1	XM_017301079.2	XM_017279317.1	XP_017156568.1	XP_017134806.1
D. guanche	GCF_900245975.1	XM_034268271.1	XM_034267533.1	XP_034124162.1	XP_034123424.1
willistoni
D. willistoni	GCF_018902025.1	XM_023179361.1	XM_002071068.2	XP_023035129.1	XP_002071104.2
Drosophila
repleta
D. arizonae	GCF_001654025.1	XM_018017130.1	XM_018014500.1	XP_017872619.1	XP_017869989.1
D. mojavensis	GCF_018153725.1	XM_032732501.1	XM_002010399.3	XP_032588392.1	XP_002010435.1
D. navojoa	GCF_001654015.2	XM_018110258.2	XM_018108884.2	XP_017965747.1	XP_017964373.1
D. hydei	GCF_003285905.1	XM_023319443.1	XM_023319460.1	XP_023175211.1	XP_023175228.1"
virilis
D. virilis	GCF_003285735.1	XM_002056953.3	XM_032440729.1	XP_002056989.3	XP_032296620.1
D. novamexicana	GCF_003285875.2	XM_030710956.1	XM_030710953.1	XP_030566816.1	XP_030566813.1
Hawaiian Drosophila
D. grimshawi	GCF_018153295.1	XM_001992464.2	XM_032738902.1	XP_001992500.1	XP_032594793.1
immigrans
D. albomicans	GCF_009650485.2	XM_034263018.1	XM_034250207.1	XP_034118909.1	XP_034106098.1
quinaria
D. innubila	GCF_004354385.1	XM_034628969.1	XM_034627699.1	XP_034484860.1	XP_034483590.1
Dorsilopha
busckii
D. busckii	GCF_011750605.1	XM_017995536.1	XM_017995059.1	XP_017851025.1	XP_017850548.1
Scaptodrosophila
S. lebanonensis	GCF_003285725.1	XM_030526514.1	XM_030526513.1	XP_030382374.1	XP_030382373.1

## Sheet: ST2
Supplementary table S2. Non-annotated Drosophilinae genomes. NOTES: -: Absent exons in genome; +: Present exons in the same scaffold; *: Present exons separated in different scaffolds.
Genus	Genome ID	unc-4	OdsH
Subgenus
Group
Specie
Drosophila
Sophophora
melanogaster
D. anomelani	GCA_018905855.1	+	+
D. baimaii	GCA_018874675.1	+	+
D. barbarae	GCA_018874595.1	*	*
D. bocqueti	GCA_018151655.1	+	+
D. bunnanda	GCA_021223745.1	+	+
D. carrolli	GCA_018152295.1	+	+
D. chauvacae	GCA_018905695.1	+	+
D. diplacantha	GCA_018874655.1	*	*
D. ercepeae	GCA_018150545.1	+	+
D. fuyamai	GCA_018153365.1	+	+
D. greeni	GCA_018874515.1	*	*
D. gunungcola	GCF_025200985.1	+	+
D. ironensis	GCA_021223825.1	+	-
D. jambulina	GCA_018152175.1	+	+
D. kurseongensis	GCA_018153305.1	+	+
D. lini	GCA_018905715.1	+	+
D. malerkotliana	GCA_018153235.1	+	+
D. ogumai	GCA_018904815.1	+	+
D. ohnishii	GCA_018905755.1	*	*
D. orosa	GCA_018904745.1	*	*
D. oshimai	GCA_018150695.1	+	+
D. pandora	GCA_021223865.1	+	+
D. parabipectinata	GCA_018153455.1	+	+
D. parvula	GCA_018904695.1	+	+
D. pseudoananassae	GCA_018153035.1	+	+
D. pseudotakahashii	GCA_021223935.1	+	+
D. rufa	GCA_018153105.1	+	+
D. santomea	GCF_016746245.2	+	+
D. teissieri	GCF_016746235.2	+	*
D. trapezifrons	GCA_018874455.1	*	*
D. triauraria	GCA_014170255.2	+	+
D. tsacasi	GCA_018904565.1	+	+
D. varians	GCA_018150405.1	+	+
obscura
D. ambigua	GCA_018150905.1	-	-
D. athabasca	GCA_008121215.1	+	+
D. tristis	GCA_018150885.1	+	+
willistoni
D. equinoxialis	GCA_018150345.1	+	+
D. isularis	GCA_018903935.1	+	+
D. nebulosa	GCA_024703675.1	+	+
D. paulistorum	GCA_018152135.1	+	+
D. sucinea	GCA_018150745.1	+	+
D. tropicalis	GCA_018151085.1	+	+
saltans
D. neocordata	GCA_018903615.1	+	+
D. prosaltans	GCA_018151275.1	+	+
D. saltans	GCA_018903575.1	+	+
D. sturtevanti	GCA_018150375.1	+	+
setifemur
D. setifemur	GCA_021224005	+	+
Drosophila
repleta
D. mercatorum	GCA_961210405.1	+	+
D. repleta	GCA_018903745.1	+	+
virilis
D. americana	GCA_030788265.1	+	+
D. ezoana	https://web.stanford.edu/~bkim331/files/genomes/	+	+
D. littoralis	GCA_018903485.1	+	+
Hawaiian Drosophila
D. murphyi	GCA_018904325.1	+	+
D. sproati	GCA_018904355.1	+	+
immigrans
D. immigrans	GCA_018153375.1	+	+
D. nasuta	GCA_023558535.1	+	+
D. quadrilineata	GCA_018150725.1	+	+
D. kepulauana	GCA_023558455.1	+	+
D. kohkoa	GCA_019972355.1	+	+
D. pallidifrons	GCA_023558445.1	+	+
D. rubida	GCA_021223945.1	+	+
D. sulfurigaster	GCA_023558435.1	+	+
nannoptera
D. achantoptera	https://web.stanford.edu/~bkim331/files/genomes/	+	+
D. wassermani	https://web.stanford.edu/~bkim331/files/genomes/	+	+
D. pachea	GCA_020883565.1	+	+
funebris
D. funebris	GCA_018901825.1	+	+
cardini
D. arawakana	GCA_018151165.1	+	+
D. cardini	GCA_018903735.1	+	+
D. dunni	GCA_018152125.1	+	+
D. nigrodunni	GCA_020829145.1	+	+
melanica
D. micromelanica	GCA_004143825.1	+	+
D. nigromelanica	GCA_004149465.1	+	+
robusta
D. robusta	GCA_004143875.1	+	+
D. lacertosa	GCA_004143845.1	+	+
tumiditarsus
D. repletoides	GCA_018150835.1	+	+
Lordiphosa
L. clarofinis	GCA_018904275.1	+	+
L. collinela	GCA_018904265.1	+	+
L. magnipectinata	GCA_018904285.1	+	+
L. mommai	GCA_018904225.1	+	+
L. stackelbergi	GCA_018904235.1	+	-
Scaptomyza
S. graminum	GCA_018901835.1	+	+
S. hsui	GCA_018152825.1	+	+
S. montana	GCA_018904305.1	+	+
S. pallida	GCA_018152965.1	+	+
Zaprionus
Z. africanus	GCA_018151435.1	+	+
Z. bogoriensis	GCA_021223985.1	+	+
Z. cameronensis	GCA_018904165.1	+	+
Z. capensis	GCA_018903675.1	+	+
Z. davidi	GCA_018903715.1	+	+
Z. gabonicus	GCA_018903695.1	+	+
Z. ghesquierei	GCA_018904095.1	+	+
Z. indianus	GCA_018904595.1	+	+
Z. inermis	GCA_018151445.1	+	+
Z. kolodkinae	GCA_018901885.1	+	+
Z. lachaisei	GCA_018901815.1	+	+
Z. nigranus	GCA_018903425.1	+	+
Z. ornatus	GCA_018904035.1	+	+
Z. taronus	GCA_018901805.1	+	+
Z. tsacasi	GCA_018904105.1	+	+
Z. vittiger	GCA_018904025.1	+	+
Chymomyza
C. procmenis	Provided by G.R. Dias and A.B. Carvalho	+	-
C. costata	GCA_018150985.1	+	+
STEGANINAE
Cacoxenus indagator	Provided by G.R. Dias and A.B. Carvalho	+	-
Leucophenga varia	GCA_018903435.1	+	-
Rhinoleucophenga bivisualis	Provided by G.R. Dias and A.B. Carvalho	+	-
Phortica variegata	GCA_001014415.1	+	-

## Sheet: ST3
Supplementary table S3. Investigated Diptera (non Drosophilidae) genomes.
Family	Genome ID
Specie
Culicidae
Aedes aegypti	44
Aedes albopictus	45
Anopheles gambiae	46
Calliphoridae
Lucilia sericata	12732
Lucilia cuprina	8289
Diopsidae
Teleopsis dalmani	13232
Ephydridae
Ephydra gracilis	38282
Glossinidae
Glossina fuscipes	15034
Muscidae
Musca domestica	14461
Stomoxys calcitrans	11278
Tephritidae
Bactrocera dorsalis	10754
Bactrocera latifrons	43857
Bactrocera oleae	17298
Ceratitis capitata	2738
Rhagoletis pomonella	2715
Zeugodacus cucurbitae	11807

## Sheet: ST4
Supplementary table S4. Analysed species for RNA-seq expression (grey) and TFBS enrichment.
Species	Expression data access
D. melanogaster	PRJNA388952
D. yakuba	PRJNA388952
D. ananassae	PRJNA388952
D. persimilis	PRJNA388952
D. pseudoobscura	PRJNA291085
D. willistoni	PRJNA388952
D. mojavensis	PRJNA388952
D. virilis	PRJNA388952
D. grimshawi	PRJNA317989
T. dalmani	PRJNA240197
D. simulans
D. sechellia
D. mauritiana
D. arizonae

## Sheet: ST5
Supplementary table S5. Probes sequences used for FISH of OdsH.
Probe 1	taccttccgcgtaaatcagc
Probe 2	cgaagctgtgagcgtaattt
Probe 3	aatttgtttgtcgccgccgc
Probe 4	cgagtctcacagcagccaaa
Probe 5	ctcgacgcgagcgtccttat
Probe 6	ttgcgcctgtcgtagtgacg
Probe 7	tgagtgtgtgtgtgtgtgtg
Probe 8	tgtgtatgtgatgcaacagt
Probe 9	cacctgccccccacacaaat
Probe 10	atcaactgctcaagcagctg
Probe 11	cactcccagcctccgctgca
Probe 12	cacttcgatggcgtgcatcc
Probe 13	atccgcatccacagccacat
Probe 14	atcatccaccacatccgcat
Probe 15	ctccgctttgcagctgtatg
Probe 16	atttctggccatgaatcagc
Probe 17	ctagcgactcgagctatcca
Probe 18	ctgccaggctgccacaagtg
Probe 19	gtgcacatgctgcgccacat
Probe 20	cgaagctgcagcagctccag
Probe 21	gatgtggaggtgacagcaat
Probe 22	caacctcacgcaacttgatg
Probe 23	caatgaggtctcctccgcct
Probe 24	ctccgcccaggatgatgaga
Probe 25	cagctgccgccaatcgtcga
Probe 26	cgcacgaatttcagcacctg
Probe 27	gcctttctcagcagccacta
Probe 28	cggacgtgtttatgcgcgag
Probe 29	gccatgcggctggatctgaa
Probe 30	gcatagcggtgtggttccag
Probe 31	caagaaggagcacacgaaga
Probe 32	cacaatgcccagccgcagag
Probe 33	cgattccactgcaggagctg
Probe 34	cgcatagccaaggcgatcga
Probe 35	ctcgaggtcaacgtggagca
Probe 36	cagctggagtccagcgacat

## Sheet: ST6
Supplementary table S6. Signatures of positive selection in OdsH sites of immigrans group (posterior > 0.9).
site	posterior	ω
58	0.961	4.195
80	0.961	4.192
81	0.962	4.199
95	0.956	4.17
106	0.965	4.21
110	0.971	4.239
112	0.971	4.241

## Sheet: ST7
Supplementary table S7. Enriched TBFS in upstream regulatory region of OdsH in comparison to unc-4 . NOTE: Bold for the different TFBS between sister species.
Transcription Factor ID	Transcription Factor Name	Deficit	Total No. Search Genes	No. Transcription Factor Search Genes	Total No. Background Genes	No. Transcription Factor Background Genes	Gene Representation	Gene P-Value	Average Log2 Proportion Bound	Log2 Enrichment	Significance Score
MA0012.1	br(var.3)	0.07	14	13	14	1	Up	0.000107	-1.58959	2.9386	3.96963
MA0170.1	C15	0.03	14	14	14	4	Up	0.000673	-0.736966	1.47393	3.17196
MA0232.1	lbl	0.09	14	14	14	4	Up	0.000673	-0.736966	1.47393	3.17196
MA0227.1	hth	0.08	14	10	14	1	Up	0.00275946	-1.72741	2.66297	2.55918
MA0252.1	vis	0.01	14	10	14	1	Up	0.00275946	-1.72741	2.66297	2.55918
MA0207.1	achi	0.06	14	10	14	1	Up	0.00275946	-1.72741	2.66297	2.55918
MA0249.2	twi	0.13	14	10	14	1	Up	0.00275946	-1.72741	2.66297	2.55918
MA0182.1	CG4328-RA	0.01	14	12	14	2	Up	0.00332895	-1.28673	2.07039	2.47769
MA0446.1	fkh	0.11	14	12	14	2	Up	0.00332895	-1.28673	2.07039	2.47769
MA0231.1	lbe	0.02	14	14	14	5	Up	0.00457666	-0.592212	1.18442	2.33945
MA0214.1	bsh	0.06	14	14	14	5	Up	0.00457666	-0.592212	1.18442	2.33945
MA0183.1	HHEX	0.12	14	14	14	5	Up	0.00457666	-0.592212	1.18442	2.33945
MA0177.1	CG18599	0.14	14	13	14	4	Up	0.00942253	-0.797113	1.35364	2.02583
MA0221.1	eve	0.09	14	13	14	4	Up	0.00942253	-0.797113	1.35364	2.02583
MA0228.1	ind	0.14	14	13	14	4	Up	0.00942253	-0.797113	1.35364	2.02583
MA0209.1	ap	0.11	14	13	14	4	Up	0.00942253	-0.797113	1.35364	2.02583
MA0189.1	E5	0.09	14	13	14	4	Up	0.00942253	-0.797113	1.35364	2.02583
MA0219.1	ems	0.07	14	13	14	4	Up	0.00942253	-0.797113	1.35364	2.02583
MA0195.1	Lim3	0.11	14	13	14	4	Up	0.00942253	-0.797113	1.35364	2.02583
MA0191.1	HGTX	0.07	14	13	14	4	Up	0.00942253	-0.797113	1.35364	2.02583
MA0257.1	zen2	0.11	14	13	14	4	Up	0.00942253	-0.797113	1.35364	2.02583
MA0225.1	ftz	0.07	14	10	14	2	Up	0.0122781	-1.35893	1.926	1.91087
MA0013.1	br(var.4)	0.12	14	10	14	2	Up	0.0122781	-1.35893	1.926	1.91087
MA0199.1	Optix	0.1	14	8	14	0	Up	0.01373	-2.79364	3.70044	1.86233
MA0448.1	H2.0	0.09	14	14	14	6	Up	0.01373	-0.471708	0.943416	1.86233
MA0254.1	vvl	0.07	14	13	14	5	Up	0.0271907	-0.652359	1.06413	1.56558
MA0049.1	hb	0.06	14	13	14	5	Up	0.0271907	-0.652359	1.06413	1.56558
MA0186.1	Dfd	0.13	14	13	14	5	Up	0.0271907	-0.652359	1.06413	1.56558
MA0215.1	btn	0.11	14	13	14	5	Up	0.0271907	-0.652359	1.06413	1.56558
MA0203.1	Scr	0.14	14	13	14	5	Up	0.0271907	-0.652359	1.06413	1.56558
MA0166.1	Antp	0.13	14	8	14	2	Up	0.0360748	-1.43916	1.76553	1.4428
MA0238.1	pb	0.07	14	12	14	4	Up	0.0360748	-0.862735	1.22239	1.4428
MA0230.1	lab	0.13	14	12	14	4	Up	0.0360748	-0.862735	1.22239	1.4428
MA0256.1	zen	0.1	14	12	14	4	Up	0.0360748	-0.862735	1.22239	1.4428
MA0245.1	slou	0.05	14	12	14	4	Up	0.0360748	-0.862735	1.22239	1.4428
MA0185.1	Deaf1	0.01	14	12	14	4	Up	0.0360748	-0.862735	1.22239	1.4428
MA0246.1	so	0.1	14	7	14	0	Up	0.0372671	-2.91414	3.45943	1.42867
MA0011.1	br(var.2)	0.04	14	7	14	0	Up	0.0372671	-2.91414	3.45943	1.42867
MA0204.1	Six4	0.01	14	7	14	0	Up	0.0372671	-2.91414	3.45943	1.42867
MA0458.1	slp1	0.1	14	14	14	7	Up	0.0372671	-0.368483	0.736966	1.42867
MA0233.1	mirr	0	14	14	14	7	Up	0.0372671	-0.368483	0.736966	1.42867
MA0206.1	abd-A	0.1	14	10	14	3	Up	0.0391257	-1.11621	1.44057	1.40754								43
MA0229.1	inv	0.1	14	10	14	3	Up	0.0391257	-1.11621	1.44057	1.40754
MA0460.1	ttk	0.11	14	8	14	1	Up	0.0686499	-2.00116	2.11548	1.16336
MA0445.1	D	0.15	14	6	14	1	Up	0.0686499	-2.00116	2.11548	1.16336
MA0248.1	tup	0.02	14	8	14	2	Up	0.0893795	-1.52945	1.58496	1.04876
MA0165.1	Abd-B	0.05	14	9	14	2	Up	0.0893795	-1.52945	1.58496	1.04876
MA0171.1	CG11085	0.12	14	12	14	5	Up	0.0893795	-0.717982	0.932886	1.04876
MA0169.1	B-H2	0.07	14	12	14	5	Up	0.0893795	-0.717982	0.932886	1.04876
MA0217.1	caup	0.04	14	14	14	8	Up	0.0931677	-0.278197	0.556393	1.03073
MA0210.1	ara	0.01	14	14	14	8	Up	0.0931677	-0.278197	0.556393	1.03073
MA0085.1	Su(H)	0.09	14	6	14	0	Up	0.0931677	-3.05889	3.16993	1.03073
MA0086.2	sna	0.1	14	4	14	0	Up	0.0931677	-3.05889	3.16993	1.03073
MA0235.1	onecut	0.08	14	8	14	3	Up	0.0995327	-1.19645	1.28011	1.00203
MA0196.1	NK7.1	0.08	14	10	14	4	Up	0.0995327	-0.93493	1.078	1.00203
MA0216.2	cad	0.13	14	6	14	2	Up	0.193027	-1.63267	1.37851	0.714381
MA0234.1	oc	0.15	14	6	14	2	Up	0.193027	-1.63267	1.37851	0.714381
MA0168.1	B-H1	0.08	14	12	14	6	Up	0.193027	-0.597478	0.691878	0.714381
MA0174.1	Dbx	0.06	14	12	14	6	Up	0.193027	-0.597478	0.691878	0.714381
MA0218.1	ct	0.07	14	12	14	6	Up	0.193027	-0.597478	0.691878	0.714381
MA0180.1	Vsx2	0.15	14	7	14	3	Up	0.213757	-1.28673	1.09954	0.67008
MA0010.1	br	0.14	14	10	14	5	Up	0.213757	-0.790177	0.788496	0.67008
MA0222.1	exd	0.07	14	3	14	0	Up	0.217391	-3.24018	2.80735	0.662758
MA0530.1	cnc::maf-S	0.12	14	3	14	0	Up	0.217391	-3.24018	2.80735	0.662758
MA1456.1	Dref	0.05	14	3	14	0	Up	0.217391	-3.24018	2.80735	0.662758
MA0190.1	Gsc	0.04	14	3	14	0	Up	0.217391	-3.24018	2.80735	0.662758
MA0175.1	lms	0.06	14	8	14	4	Up	0.220347	-1.01516	0.917538	0.656893
MA0187.1	Dll	0.01	14	4	14	1	Up	0.31677	-2.26641	1.58496	0.499256
MA0188.1	Dr	0.02	14	4	14	1	Up	0.31677	-2.26641	1.58496	0.499256
MA0531.1	CTCF	0.15	14	4	14	1	Up	0.31677	-2.26641	1.58496	0.499256
MA0201.1	Ptx1	0.14	14	4	14	1	Up	0.31677	-2.26641	1.58496	0.499256
MA0094.2	Ubx	0.05	14	4	14	1	Up	0.31677	-2.26641	1.58496	0.499256
MA0917.1	gcm2	0.15	14	8	14	5	Up	0.413649	-0.870409	0.628031	0.383368
MA1457.1	grh	0.15	14	2	14	0	Up	0.478261	-3.48289	2.32193	0.320335
MA0536.1	pnr	0.03	14	2	14	0	Up	0.478261	-3.48289	2.32193	0.320335
MA0529.2	BEAF-32	0.01	14	2	14	0	Up	0.478261	-3.48289	2.32193	0.320335
MA1458.1	Hsf	0.12	14	2	14	0	Up	0.478261	-3.48289	2.32193	0.320335
MA0454.1	odd	0.06	14	3	14	1	Up	0.590062	-2.4477	1.22239	0.229102
MA0184.1	CG9876	0.06	14	7	14	3	Up	0.666846	-1.51046	0.652077	0.175974
MA0200.1	Pph13	0.03	14	7	14	3	Up	0.666846	-1.51046	0.652077	0.175974
MA0533.1	su(Hw)	0.13	14	0	14	1	Down	1	-3.85137	-1.58496	5e-15
MA0452.2	Kr	0.1	14	0	14	1	Down	1	-3.85137	-1.58496	5e-15
MA1462.1	vfl	0.14	14	3	14	2	Up	1	-2.07921	0.485427	2e-15
MA0447.1	gt	0.15	14	2	14	1	Up	1	-2.69041	0.736966	0
MA0022.1	dl	0.14	14	2	14	1	Up	1	-2.69041	0.736966	0
MA0459.1	tll	0.13	14	2	14	1	Up	1	-2.69041	0.736966	0
MA1702.1	Pdp1	0.06	14	1	14	1	Down	1	-3.05889	0	0
MA0016.1	usp	0.15	14	1	14	1	Down	1	-3.05889	0	0
MA1459.1	M1BP	0	14	0	14	0	Up	1	-4.64386	0	0
MA1461.1	sv	0	14	0	14	0	Up	1	-4.64386	0	0
MA0456.1	opa	0.15	14	1	14	1	Down	1	-3.05889	0	0
MA0915.1	dve	0.15	14	1	14	1	Down	1	-3.05889	0	0
MA0197.2	nub	0.15	14	1	14	2	Down	1	-2.69041	-0.736966	0
MA0449.1	h	0.13	14	1	14	0	Up	1	-3.85137	1.58496	-5e-15
MA0534.1	EcR::usp	0.14	14	1	14	0	Up	1	-3.85137	1.58496	-5e-15
MA0212.1	bcd	0	14	1	14	0	Up	1	-3.85137	1.58496	-5e-15
MA0237.2	pan	0.15	14	7	14	7	Down	0.684273	-0.960695	-0.447459	-0.164771
MA0224.1	exex	0.13	14	8	14	10	Down	0.640405	-0.403966	-0.304855	-0.193545
MA0176.1	CG15696-RA	0.07	14	12	14	12	Down	0.478261	-0.125769	-0.251539	-0.320335
MA0532.1	Stat92E	0.15	14	0	14	2	Down	0.478261	-3.48289	-2.32193	-0.320335
MA0241.1	ro	0.09	14	0	14	2	Down	0.478261	-3.48289	-2.32193	-0.320335
MA0253.1	vnd	0.12	14	7	14	8	Down	0.413649	-0.870409	-0.628031	-0.383368
MA0247.2	tin	0.09	14	4	14	7	Down	0.413649	-1.10545	-0.736966	-0.383368
MA0202.1	Rx	0.07	14	7	14	10	Down	0.370709	-0.494252	-0.485427	-0.430966
MA0198.1	OdsH	0.06	14	7	14	10	Down	0.370709	-0.494252	-0.485427	-0.430966
MA0220.1	en	0.06	14	7	14	10	Down	0.370709	-0.494252	-0.485427	-0.430966
MA0226.1	hbn	0.04	14	7	14	10	Down	0.370709	-0.494252	-0.485427	-0.430966
MA0250.1	unc-4	0.06	14	7	14	10	Down	0.370709	-0.494252	-0.485427	-0.430966
MA0251.1	unpg	0.08	14	7	14	10	Down	0.370709	-0.494252	-0.485427	-0.430966
MA0192.1	Hmx	0.1	14	7	14	10	Down	0.370709	-0.494252	-0.485427	-0.430966
MA0172.1	CG11294	0.11	14	2	14	5	Down	0.370709	-1.75318	-1.1375	-0.430966
MA0208.1	al	0.1	14	2	14	5	Down	0.370709	-1.75318	-1.1375	-0.430966
MA0193.1	schlank	0.12	14	8	14	11	Down	0.31677	-0.338344	-0.436099	-0.499256
MA0450.1	hkb	0.11	14	0	14	3	Down	0.217391	-3.24018	-2.80735	-0.662758
MA0173.1	CG11617	0	14	0	14	3	Down	0.217391	-3.24018	-2.80735	-0.662758
MA0242.1	Bgb::run	0.14	14	0	14	3	Down	0.217391	-3.24018	-2.80735	-0.662758
MA0451.1	kni	0.15	14	7	14	9	Down	0.213757	-0.790177	-0.788496	-0.67008
MA0236.1	otp	0.07	14	7	14	9	Down	0.213757	-0.790177	-0.788496	-0.67008
MA0167.1	Awh	0.11	14	7	14	9	Down	0.213757	-0.790177	-0.788496	-0.67008
MA0535.1	Mad	0.15	14	6	14	10	Down	0.193027	-0.597478	-0.691878	-0.714381
MA0179.1	CG32532	0.04	14	6	14	10	Down	0.193027	-0.597478	-0.691878	-0.714381
MA0213.1	brk	0.1	14	3	14	8	Down	0.0995327	-1.19645	-1.28011	-1.00203
MA0205.2	Trl	0.01	14	0	14	4	Down	0.0931677	-3.05889	-3.16993	-1.03073
MA0443.1	btd	0.1	14	0	14	4	Down	0.0931677	-3.05889	-3.16993	-1.03073
MA0015.1	Cf2	0.09	14	2	14	7	Down	0.0893795	-1.52945	-1.58496	-1.04876
MA1460.1	pho	0.08	14	2	14	7	Down	0.0893795	-1.52945	-1.58496	-1.04876
MA0444.1	CG34031	0.13	14	6	14	11	Down	0.0686499	-0.531855	-0.823122	-1.16336
MA0255.1	z	0.05	14	1	14	6	Down	0.0686499	-2.00116	-2.11548	-1.16336
MA0916.1	Ets21C	0.06	14	0	14	5	Down	0.0372671	-2.91414	-3.45943	-1.42867
MA0244.1	slbo	0.03	14	0	14	5	Down	0.0372671	-2.91414	-3.45943	-1.42867
MA0178.1	CG32105	0.11	14	4	14	10	Down	0.0360748	-0.862735	-1.22239	-1.4428
MA0240.1	repo	0.09	14	4	14	10	Down	0.0360748	-0.862735	-1.22239	-1.4428
MA0194.1	Lim1	0.13	14	4	14	10	Down	0.0360748	-0.862735	-1.22239	-1.4428
MA1700.1	Clamp	0.07	14	2	14	8	Down	0.0360748	-1.43916	-1.76553	-1.4428
MA0211.1	bap	0.14	14	2	14	8	Down	0.0360748	-1.43916	-1.76553	-1.4428
MA0239.1	prd	0.06	14	7	14	11	Down	0.0271907	-0.652359	-1.06413	-1.56558
MA0126.1	ovo	0.06	14	7	14	11	Down	0.0271907	-0.652359	-1.06413	-1.56558
MA0026.1	Eip74EF	0.05	14	1	14	7	Down	0.0271907	-1.89793	-2.32193	-1.56558
MA0243.1	sd	0.04	14	1	14	7	Down	0.0271907	-1.89793	-2.32193	-1.56558
MA1455.1	dmrt99B	0.15	14	0	14	6	Down	0.01373	-2.79364	-3.70044	-1.86233
MA0023.1	dl(var.2)	0.14	14	2	14	9	Down	0.0122781	-1.35893	-1.926	-1.91087
MA0181.1	Vsx1	0.06	14	2	14	10	Down	0.00332895	-1.28673	-2.07039	-2.47769								15
MA0457.1	PHDP	0.01	14	2	14	10	Down	0.00332895	-1.28673	-2.07039	-2.47769

## Sheet: ST8
Supplementary table S8. Enriched TBFS in downstream regulatory region of OdsH in comparison to unc-4 .
Transcription Factor ID	Transcription Factor Name	Deficit	Total No. Search Genes	No. Transcription Factor Search Genes	Total No. Background Genes	No. Transcription Factor Background Genes	Gene Representation	Gene P-Value	Average Log2 Proportion Bound	Log2 Enrichment	Significance Score
MA0085.1	Su(H)	0.12	14	10	14	1	Up	0.000644	-1.65522	2.80735	3.19098
MA0180.1	Vsx2	0.13	14	11	14	4	Up	0.00942253	-0.797113	1.35364	2.02583
MA0016.1	usp	0.15	14	6	14	0	Up	0.01373	-2.79364	3.70044	1.86233
MA0167.1	Awh	0.12	14	12	14	6	Up	0.01373	-0.471708	0.943416	1.86233
MA0240.1	repo	0.09	14	11	14	5	Up	0.0271907	-0.652359	1.06413	1.56558
MA0187.1	Dll	0.02	14	11	14	5	Up	0.0271907	-0.652359	1.06413	1.56558
MA0239.1	prd	0.07	14	11	14	6	Up	0.0366133	-0.531855	0.823122	1.43636
MA0188.1	Dr	0.11	14	11	14	6	Up	0.0366133	-0.531855	0.823122	1.43636
MA0126.1	ovo	0.07	14	11	14	6	Up	0.0366133	-0.531855	0.823122	1.43636
MA0229.1	inv	0.09	14	11	14	6	Up	0.0366133	-0.531855	0.823122	1.43636
MA0255.1	z	0.09	14	11	14	6	Up	0.0366133	-0.531855	0.823122	1.43636
MA0447.1	gt	0.13	14	5	14	0	Up	0.0372671	-2.91414	3.45943	1.42867
MA0217.1	caup	0	14	9	14	3	Up	0.0391257	-1.11621	1.44057	1.40754								15
MA0210.1	ara	0	14	9	14	3	Up	0.0391257	-1.11621	1.44057	1.40754
MA0231.1	lbe	0	14	6	14	1	Up	0.0686499	-2.00116	2.11548	1.16336
MA0244.1	slbo	0.03	14	6	14	1	Up	0.0686499	-2.00116	2.11548	1.16336
MA0178.1	CG32105	0.11	14	10	14	5	Up	0.0893795	-0.717982	0.932886	1.04876
MA0181.1	Vsx1	0.06	14	10	14	5	Up	0.0893795	-0.717982	0.932886	1.04876
MA0236.1	otp	0.07	14	10	14	5	Up	0.0893795	-0.717982	0.932886	1.04876
MA0194.1	Lim1	0.13	14	10	14	5	Up	0.0893795	-0.717982	0.932886	1.04876
MA0235.1	onecut	0.07	14	8	14	3	Up	0.0995327	-1.19645	1.28011	1.00203
MA0220.1	en	0.06	14	11	14	7	Up	0.154953	-0.42863	0.616671	0.809801
MA0179.1	CG32532	0.04	14	11	14	7	Up	0.154953	-0.42863	0.616671	0.809801
MA0226.1	hbn	0.04	14	11	14	7	Up	0.154953	-0.42863	0.616671	0.809801
MA0206.1	abd-A	0.12	14	11	14	7	Up	0.154953	-0.42863	0.616671	0.809801
MA0250.1	unc-4	0.06	14	11	14	7	Up	0.154953	-0.42863	0.616671	0.809801
MA0192.1	Hmx	0.1	14	11	14	7	Up	0.154953	-0.42863	0.616671	0.809801
MA0459.1	tll	0.13	14	6	14	2	Up	0.193027	-1.63267	1.37851	0.714381
MA0026.1	Eip74EF	0.08	14	10	14	6	Up	0.193027	-0.597478	0.691878	0.714381
MA0457.1	PHDP	0.01	14	10	14	6	Up	0.193027	-0.597478	0.691878	0.714381
MA0094.2	Ubx	0.08	14	10	14	6	Up	0.193027	-0.597478	0.691878	0.714381
MA0176.1	CG15696-RA	0.05	14	7	14	3	Up	0.213757	-1.28673	1.09954	0.67008
MA0443.1	btd	0.04	14	3	14	0	Up	0.217391	-3.24018	2.80735	0.662758
MA0214.1	bsh	0	14	3	14	0	Up	0.217391	-3.24018	2.80735	0.662758
MA0168.1	B-H1	0	14	3	14	0	Up	0.217391	-3.24018	2.80735	0.662758
MA0248.1	tup	0	14	3	14	0	Up	0.217391	-3.24018	2.80735	0.662758
MA0171.1	CG11085	0	14	3	14	0	Up	0.217391	-3.24018	2.80735	0.662758
MA0175.1	lms	0	14	3	14	0	Up	0.217391	-3.24018	2.80735	0.662758
MA0169.1	B-H2	0	14	3	14	0	Up	0.217391	-3.24018	2.80735	0.662758
MA1458.1	Hsf	0.13	14	3	14	0	Up	0.217391	-3.24018	2.80735	0.662758
MA0444.1	CG34031	0	14	3	14	0	Up	0.217391	-3.24018	2.80735	0.662758
MA0243.1	sd	0.1	14	12	14	9	Up	0.217391	-0.197964	0.395929	0.662758
MA0202.1	Rx	0.07	14	11	14	8	Up	0.31677	-0.338344	0.436099	0.499256
MA0251.1	unpg	0.08	14	11	14	8	Up	0.31677	-0.338344	0.436099	0.499256
MA0198.1	OdsH	0.04	14	5	14	2	Up	0.370709	-1.75318	1.1375	0.430966
MA0241.1	ro	0.1	14	5	14	2	Up	0.370709	-1.75318	1.1375	0.430966
MA0224.1	exex	0.11	14	5	14	2	Up	0.370709	-1.75318	1.1375	0.430966
MA0249.2	twi	0.13	14	5	14	2	Up	0.370709	-1.75318	1.1375	0.430966
MA0193.1	schlank	0.14	14	10	14	7	Up	0.370709	-0.494252	0.485427	0.430966
MA0536.1	pnr	0.06	14	6	14	3	Up	0.400323	-1.38996	0.893085	0.397589
MA0529.2	BEAF-32	0.07	14	6	14	3	Up	0.400323	-1.38996	0.893085	0.397589
MA1456.1	Dref	0.02	14	6	14	3	Up	0.400323	-1.38996	0.893085	0.397589
MA0445.1	D	0.13	14	6	14	3	Up	0.400323	-1.38996	0.893085	0.397589
MA1457.1	grh	0.15	14	2	14	0	Up	0.478261	-3.48289	2.32193	0.320335
MA0023.1	dl(var.2)	0.12	14	2	14	0	Up	0.478261	-3.48289	2.32193	0.320335
MA1462.1	vfl	0.03	14	2	14	0	Up	0.478261	-3.48289	2.32193	0.320335
MA0535.1	Mad	0.15	14	3	14	1	Up	0.590062	-2.4477	1.22239	0.229102
MA0184.1	CG9876	0.05	14	4	14	2	Up	0.640405	-1.89793	0.847997	0.193545
MA0172.1	CG11294	0.09	14	4	14	2	Up	0.640405	-1.89793	0.847997	0.193545
MA0049.1	hb	0.01	14	4	14	2	Up	0.640405	-1.89793	0.847997	0.193545
MA0200.1	Pph13	0.03	14	6	14	4	Up	0.680172	-1.20867	0.530515	0.167381
MA1702.1	Pdp1	0.04	14	0	14	1	Down	1	-3.85137	-1.58496	5e-15
MA0533.1	su(Hw)	0.04	14	0	14	1	Down	1	-3.85137	-1.58496	5e-15
MA0177.1	CG18599	0	14	3	14	2	Up	1	-2.07921	0.485427	2e-15
MA0256.1	zen	0.03	14	3	14	2	Up	1	-2.07921	0.485427	2e-15
MA1460.1	pho	0.08	14	2	14	1	Up	1	-2.69041	0.736966	0
MA0449.1	h	0	14	0	14	0	Up	1	-4.64386	0	0
MA0454.1	odd	0	14	0	14	0	Up	1	-4.64386	0	0
MA1455.1	dmrt99B	0	14	0	14	0	Up	1	-4.64386	0	0
MA1461.1	sv	0	14	0	14	0	Up	1	-4.64386	0	0
MA0189.1	E5	0	14	2	14	2	Up	1	-2.32193	0	0
MA0238.1	pb	0	14	2	14	2	Up	1	-2.32193	0	0
MA0230.1	lab	0	14	2	14	2	Up	1	-2.32193	0	0
MA0531.1	CTCF	0.15	14	1	14	1	Down	1	-3.05889	0	0
MA0916.1	Ets21C	0	14	0	14	0	Up	1	-4.64386	0	0
MA0195.1	Lim3	0	14	2	14	2	Up	1	-2.32193	0	0
MA0456.1	opa	0	14	0	14	0	Up	1	-4.64386	0	0
MA0191.1	HGTX	0	14	2	14	2	Up	1	-2.32193	0	0
MA0086.2	sna	0.15	14	1	14	1	Down	1	-3.05889	0	0
MA0208.1	al	0	14	2	14	2	Up	1	-2.32193	0	0
MA0257.1	zen2	0	14	2	14	2	Up	1	-2.32193	0	0
MA0451.1	kni	0.13	14	1	14	2	Down	1	-2.69041	-0.736966	0
MA1459.1	M1BP	0.15	14	1	14	0	Up	1	-3.85137	1.58496	-5e-15
MA1700.1	Clamp	0.09	14	1	14	0	Up	1	-3.85137	1.58496	-5e-15
MA0252.1	vis	0.01	14	5	14	7	Down	0.684273	-0.960695	-0.447459	-0.164771
MA0254.1	vvl	0.02	14	6	14	8	Down	0.680172	-0.749905	-0.387023	-0.167381
MA0207.1	achi	0.05	14	4	14	6	Down	0.680172	-1.20867	-0.530515	-0.167381
MA0209.1	ap	0.12	14	7	14	9	Down	0.666846	-0.566447	-0.341037	-0.175974
MA0219.1	ems	0.06	14	7	14	9	Down	0.666846	-0.566447	-0.341037	-0.175974
MA0221.1	eve	0.1	14	8	14	10	Down	0.640405	-0.403966	-0.304855	-0.193545
MA0245.1	slou	0.05	14	8	14	10	Down	0.640405	-0.403966	-0.304855	-0.193545
MA0530.1	cnc::maf-S	0.15	14	2	14	4	Down	0.640405	-1.89793	-0.847997	-0.193545
MA0234.1	oc	0	14	1	14	3	Down	0.590062	-2.4477	-1.22239	-0.229102
MA0232.1	lbl	0.09	14	9	14	11	Down	0.590062	-0.258111	-0.275634	-0.229102
MA0185.1	Deaf1	0.07	14	10	14	12	Down	0.478261	-0.125769	-0.251539	-0.320335
MA0233.1	mirr	0	14	10	14	12	Down	0.478261	-0.125769	-0.251539	-0.320335
MA0201.1	Ptx1	0.05	14	0	14	2	Down	0.478261	-3.48289	-2.32193	-0.320335
MA0227.1	hth	0.1	14	5	14	8	Down	0.413649	-0.870409	-0.628031	-0.383368
MA0225.1	ftz	0.07	14	5	14	8	Down	0.413649	-0.870409	-0.628031	-0.383368
MA0216.2	cad	0.12	14	6	14	9	Down	0.400323	-0.669673	-0.547488	-0.397589
MA0917.1	gcm2	0.15	14	3	14	6	Down	0.400323	-1.38996	-0.893085	-0.397589
MA0186.1	Dfd	0.13	14	7	14	10	Down	0.370709	-0.494252	-0.485427	-0.430966
MA0203.1	Scr	0.14	14	7	14	10	Down	0.370709	-0.494252	-0.485427	-0.430966
MA0450.1	hkb	0.14	14	2	14	5	Down	0.370709	-1.75318	-1.1375	-0.430966
MA0011.1	br(var.2)	0.12	14	8	14	11	Down	0.31677	-0.338344	-0.436099	-0.499256
MA0532.1	Stat92E	0.15	14	1	14	4	Down	0.31677	-2.26641	-1.58496	-0.499256
MA0022.1	dl	0.15	14	1	14	4	Down	0.31677	-2.26641	-1.58496	-0.499256
MA0452.2	Kr	0.13	14	1	14	4	Down	0.31677	-2.26641	-1.58496	-0.499256
MA0165.1	Abd-B	0.02	14	1	14	4	Down	0.31677	-2.26641	-1.58496	-0.499256
MA0247.2	tin	0.12	14	4	14	8	Down	0.220347	-1.01516	-0.917538	-0.656893
MA0204.1	Six4	0.03	14	4	14	8	Down	0.220347	-1.01516	-0.917538	-0.656893
MA0205.2	Trl	0.03	14	0	14	3	Down	0.217391	-3.24018	-2.80735	-0.662758
MA0173.1	CG11617	0.04	14	0	14	3	Down	0.217391	-3.24018	-2.80735	-0.662758
MA0166.1	Antp	0.14	14	6	14	10	Down	0.193027	-0.597478	-0.691878	-0.714381
MA0196.1	NK7.1	0.08	14	6	14	10	Down	0.193027	-0.597478	-0.691878	-0.714381
MA0015.1	Cf2	0.1	14	6	14	10	Down	0.193027	-0.597478	-0.691878	-0.714381
MA0534.1	EcR::usp	0.14	14	2	14	6	Down	0.193027	-1.63267	-1.37851	-0.714381
MA0253.1	vnd	0.1	14	2	14	6	Down	0.193027	-1.63267	-1.37851	-0.714381
MA0190.1	Gsc	0.03	14	2	14	6	Down	0.193027	-1.63267	-1.37851	-0.714381
MA0915.1	dve	0.15	14	2	14	6	Down	0.193027	-1.63267	-1.37851	-0.714381
MA0228.1	ind	0.15	14	7	14	11	Down	0.154953	-0.42863	-0.616671	-0.809801
MA0215.1	btn	0.12	14	7	14	11	Down	0.154953	-0.42863	-0.616671	-0.809801
MA0013.1	br(var.4)	0.15	14	7	14	11	Down	0.154953	-0.42863	-0.616671	-0.809801
MA0010.1	br	0.07	14	0	14	4	Down	0.0931677	-3.05889	-3.16993	-1.03073
MA0213.1	brk	0.1	14	0	14	4	Down	0.0931677	-3.05889	-3.16993	-1.03073
MA0237.2	pan	0.07	14	0	14	4	Down	0.0931677	-3.05889	-3.16993	-1.03073
MA0242.1	Bgb::run	0.12	14	0	14	4	Down	0.0931677	-3.05889	-3.16993	-1.03073
MA0182.1	CG4328-RA	0	14	2	14	7	Down	0.0893795	-1.52945	-1.58496	-1.04876
MA0197.2	nub	0.15	14	2	14	7	Down	0.0893795	-1.52945	-1.58496	-1.04876
MA0218.1	ct	0.09	14	6	14	11	Down	0.0686499	-0.531855	-0.823122	-1.16336
MA0170.1	C15	0.04	14	7	14	12	Down	0.0372671	-0.368483	-0.736966	-1.42867
MA0183.1	HHEX	0.08	14	4	14	10	Down	0.0360748	-0.862735	-1.22239	-1.4428
MA0174.1	Dbx	0.03	14	2	14	8	Down	0.0360748	-1.43916	-1.76553	-1.4428
MA0212.1	bcd	0.15	14	2	14	8	Down	0.0360748	-1.43916	-1.76553	-1.4428
MA0012.1	br(var.3)	0.08	14	1	14	7	Down	0.0271907	-1.89793	-2.32193	-1.56558
MA0448.1	H2.0	0.07	14	6	14	12	Down	0.01373	-0.471708	-0.943416	-1.86233
MA0211.1	bap	0	14	0	14	6	Down	0.01373	-2.79364	-3.70044	-1.86233
MA0246.1	so	0.1	14	3	14	10	Down	0.0122781	-1.04402	-1.58496	-1.91087
MA0199.1	Optix	0	14	3	14	10	Down	0.0122781	-1.04402	-1.58496	-1.91087
MA0458.1	slp1	0.06	14	4	14	11	Down	0.00942253	-0.797113	-1.35364	-2.02583
MA0222.1	exd	0.05	14	1	14	8	Down	0.00942253	-1.80764	-2.5025	-2.02583
MA0460.1	ttk	0.11	14	0	14	9	Down	0.000337	-2.51989	-4.24793	-3.47299								13
MA0446.1	fkh	0.06	14	0	14	9	Down	0.000337	-2.51989	-4.24793	-3.47299

## Sheet: ST9
Supplementary table S9. CT values obtained in qPCR of total RNA from testis of D. arizonae, D. m. baja and their hybrids.
Biological replicates	Technical replicates	D. arizonae		D. mojavensis		Hmojari (fertile)		Harimoj (sterile)
		OdsH	rp49	OdsH	rp49	OdsH	rp49	OdsH	rp49
1	1	24.6165	16.7409	22.8278	16.5216	23.5058	17.2762	24.6987	17.0518
	2	24.635	16.6699	22.9225	16.5624	23.4192	17.1713	24.7377	17.0541
	3	24.563	16.8834	22.9366	16.5716	23.5261	17.2866	24.8007	17.0778
2	1	25.2465	16.9594	22.139	16.9859	23.2201	16.9113	24.8206	17.1614
	2	24.9808	16.8661	22.1903	17.674	22.9726	16.9549	24.8889	17.1285
	3	25.0515	16.9183	22.214	16.9077	23.0804	16.9271	24.8955	17.1068
3	1	24.8966	17.0122	23.0014	17.1359	23.1101	16.8788	24.4831	16.9512
	2	25.0185	16.9853	22.9413	17.1699	23.2867	17.3605	24.3672	16.9741
	3	24.8863	16.9553	22.9748	17.1119	23.298	16.9752	24.5165	16.9899
4	1	25.5119	17.5276	23.4529	17.5535	24.0505	18.1285	25.8245	17.935
	2	25.3623	17.4357	23.5043	17.6485	24.0248	18.1058	25.716	17.8953
	3	25.365	17.4966	23.6163	17.7313	24.2443	18.1514	25.6969	17.9303
5	1	25.0688	16.7626	23.5808	17.2234	23.8656	17.3469	24.8481	17.825
	2	24.9472	16.8749	23.3831	17.2384	23.6267	17.3728	24.6405	17.9725
	3	24.9502	16.8122	23.4151	17.3104	23.3498	17.4472	25.0139	17.9577
6	1	25.5801	17.1394	23.4824	17.586	23.3107	17.4027	26.107	18.2419
	2	25.7357	17.1897	23.6629	17.5613	23.3758	17.3945	26.025	18.3302
	3	25.6355	17.288	24.1095	17.6476	23.3309	17.3871	26.0347	18.4259
7	1	25.8459	17.3639	23.3972	17.0223	25.4953	18.2963	25.0013	17.9609
	2	25.6826	17.4053	23.4964	17.0858	25.4212	18.3147	24.8925	18.0386
	3	25.8412	17.5192	23.6841	17.5758	25.6952	18.3537	25.11	18.0738
